# Supplementary material for: Different Shades of Listeria monocytogenes: Strain, Serotype, and Lineage-Based Variability in Virulence and Stress Tolerance Profiles
Source: Front Microbiol. 2022 Jan 4;12:792162. doi: 10.3389/fmicb.2021.792162 (PMC8764371; doi:10.3389/fmicb.2021.792162)
Supplement: Supplementary file 5 [file Table_3.xlsx]

## Sheet: Table S3
Supplementary Table 3. Selected stress tolerance associated genes pan-genome						Key:	1 = Present	0 = Absent
Strain ID				F2365	LL195	N11-2292	N11-2747	N12-0551	N12-1339	N12-0605	N12-0341	N13-0047	N12-1996	Scott A	N13-1054	N12-0432	N12-0973	N11-1846	N12-0466	N2306	N12-0320	N12-0794	N13-2107	N12-1772	N16-0044	N11-2801	N12-1387	N11-1850	N11-2675	N12-1608	H34	10403S	N1546	N11-1584	N11-1617	N11-1649	N11-1346	EGDe	N11-1837	N11-1514	N12-0486	N12-1921	N13-0001	Lm3136	N11-2183	Lm3163	N11-1515	N05-195	N11-1905
Lineage															Lineage I																										Lineage II
Clonal complex and serotype				CC1,4b	CC1, 4b	CC1, 4b	CC1, 4b	CC1, 4b	CC1, 4b	CC1, 4b	CC1, 4b	CC1, 4b	CC1, 4b	CC2, 4b	CC2, 4b	CC2, 4b	CC2, 4b	CC2, 4b	CC2, 4b	CC4, 4b	CC4, 4b	CC4, 4b	CC4, 4b	CC4, 4b	CC6, 4b	CC6, 4b	CC6, 4b	CC217, 4b	CC5, 1/2b	CC224, 1/2b	CC489, 1/2b	CC7, 1/2a	CC8, 1/2a	CC8, 1/2a	CC8, 1/2a	CC8, 1/2a	CC8, 1/2a	CC9, 1/2a	CC9, 1/2a	CC9, 1/2a	CC9, 1/2c	CC9, 1/2c	CC9, 1/2c	CC18, 1/2a	CC20, 1/2a	CC26, 1/2a	CC29, 1/2a	CC31, 1/2a	CC121, 1/2a
Locus	Allele	Length	Flags
lmo2092 (betL)	2	1524		1	1	1	1	1	1	1	1	1	1	1	1	1	1	1	1	1	1	1	1	1	1	1	1	1	1	1	1	1	1	1	1	1	1	1	1	1	1	1	1	1	1	1	1	1	1
lmo1014 (gbuA)	2	1194		1	1	1	1	1	1	1	1	1	1	1	1	1	1	1	1	1	1	1	1	1	1	1	1	1	1	1	1	1	1	1	1	1	1	1	1	1	1	1	1	1	1	1	1	1	1
lmo1015 (gbuB)	2	849		1	1	1	1	1	1	1	1	1	1	1	1	1	1	1	1	1	1	1	1	1	1	1	1	1	1	1	1	1	1	1	1	1	1	1	1	1	1	1	1	1	1	1	1	1	1
lmo1016 (gbuC)	2	903		1	1	1	1	1	1	1	1	1	1	1	1	1	1	1	1	1	1	1	1	1	1	1	1	1	1	1	1	1	1	1	1	1	1	1	1	1	1	1	1	1	1	1	1	1	1
lmo1425 (opuCD)	2	672		1	1	1	1	1	1	1	1	1	1	1	1	1	1	1	1	1	1	1	1	1	1	1	1	1	1	1	1	1	1	1	1	1	1	1	1	1	1	1	1	1	1	1	1	1	1
lmo1426 (opuCC)	2	927		1	1	1	1	1	1	1	1	1	1	1	1	1	1	1	1	1	1	1	1	1	1	1	1	1	1	1	1	1	1	1	1	1	1	1	1	1	1	1	1	1	1	1	1	1	1
lmo1427 (opuCB)	2	657		1	1	1	1	1	1	1	1	1	1	1	1	1	1	1	1	1	1	1	1	1	1	1	1	1	1	1	1	1	1	1	1	1	1	1	1	1	1	1	1	1	1	1	1	1	1
lmo1428 (opuCA)	2	1194		1	1	1	1	1	1	1	1	1	1	1	1	1	1	1	1	1	1	1	1	1	1	1	1	1	1	1	1	1	1	1	1	1	1	1	1	1	1	1	1	1	1	1	1	1	1
kdpE (lmo2678)	2	696		1	1	1	1	1	1	1	1	1	1	1	1	1	1	1	1	1	1	1	1	1	1	1	1	1	1	1	1	1	1	1	1	1	1	1	1	1	1	1	1	1	1	1	1	1	1
kdpD (lmo2679)	2	2691		1	1	1	1	1	1	1	1	1	1	1	1	1	1	1	1	1	1	1	1	1	1	1	1	1	1	1	0	1	1	1	1	1	1	1	1	1	1	1	1	1	1	1	1	1	1
kdpC (lmo2680)	2	573		1	1	1	1	1	1	1	1	1	1	1	1	1	1	1	1	1	1	1	1	1	1	1	1	1	1	1	1	1	1	1	1	1	1	1	1	1	1	1	1	1	1	1	1	1	1
kdpB (lmo2681)	2	2046		1	1	1	1	1	1	1	1	1	1	1	1	1	1	1	1	1	1	1	1	1	1	1	1	1	1	1	1	1	1	1	1	1	1	1	1	1	1	1	1	1	1	1	1	1	1
kdpA (lmo2682)	2	1686		1	1	1	1	1	1	1	1	1	1	1	1	1	1	1	1	1	1	1	1	1	1	1	1	1	1	1	1	1	1	1	1	1	1	1	1	1	1	1	1	1	1	1	1	1	1
lmo1259 (proA)				1	1	1	1	1	1	1	1	1	1	1	1	1	1	1	1	1	1	1	1	1	1	1	1	1	1	1	1	1	1	1	1	1	1	1	1	1	1	1	1	1	1	1	1	1	1
lmo1260 (proB)	2	831		1	1	1	1	1	1	1	1	1	1	1	1	1	1	1	1	1	1	1	1	1	1	1	1	1	1	1	1	1	1	1	1	1	1	1	1	1	1	1	1	1	1	1	1	1	1
oppA (lmo2196)	8	1677		1	1	1	1	1	1	1	1	1	1	1	1	1	1	1	1	1	1	1	1	1	1	1	0	1	1	1	1	1	1	1	1	1	1	1	1	1	1	1	1	1	1	1	1	1	1
dtpT (lmo0555)	2	1479		1	1	1	1	1	1	1	0	1	1	1	1	1	1	1	1	1	1	1	1	1	1	1	1	1	1	1	1	1	1	1	1	1	1	1	1	1	1	1	1	1	1	1	1	1	1
TreA (lmo1254)	2	1647		1	1	1	1	1	1	1	1	1	1	1	1	1	1	1	1	1	1	1	1	1	1	1	1	1	1	1	1	1	1	1	1	1	1	1	1	1	1	1	1	1	1	1	1	1	1
lmo0501	2	2061		1	1	1	1	1	1	1	1	1	1	1	1	1	1	1	1	1	1	1	1	1	1	1	1	1	1	1	1	1	1	1	1	1	1	1	1	1	1	0	1	1	1	1	1	1	1
lmo1078				1	1	1	1	1	1	1	1	1	1	1	1	1	1	1	1	1	1	1	1	1	1	1	1	1	1	1	1	1	1	1	1	1	1	1	1	1	1	1	1	1	1	1	1	1	1
lmo2085				1	1	1	1	1	1	1	1	1	1	1	1	1	1	1	1	1	1	1	1	1	1	1	1	1	1	1	1	1	1	1	1	1	1	1	1	1	1	1	1	1	1	1	1	0	1
htrA (lmo0292)	2	1503		1	1	1	1	1	1	1	1	1	1	1	1	1	1	1	1	1	1	1	1	1	1	1	1	1	1	1	1	1	1	1	1	1	1	1	1	1	1	1	1	1	1	1	1	1	1
lmo0232 (clpC)	2	2463		1	1	1	1	1	1	1	1	1	1	1	1	1	1	1	1	1	1	1	1	1	1	1	1	1	1	1	1	1	1	1	1	1	1	1	1	1	1	1	1	1	1	1	1	1	1
clpP (lmo2468)	2	597		1	1	1	1	1	1	1	1	1	1	1	1	1	1	1	1	1	1	1	1	1	1	1	1	1	1	1	1	1	1	1	1	1	1	1	1	1	1	1	1	1	1	1	1	1	1
lmo1364 (cspA)	1	201		1	1	1	1	1	1	1	1	1	1	1	1	1	1	1	1	1	1	1	1	1	1	1	1	1	1	1	1	1	1	1	1	1	1	1	1	1	1	1	1	1	1	1	1	1	1
lmo2016 (cspB)	2	201		1	1	1	1	1	1	1	1	1	1	1	1	1	1	1	1	1	1	1	1	1	1	1	1	1	1	1	1	1	1	1	1	1	1	1	1	1	1	1	1	1	1	1	1	1	1
lmo1879 (cspD)	5	201		1	1	1	1	1	1	1	1	1	1	1	1	1	1	1	1	1	1	1	1	1	1	1	1	1	1	1	1	1	1	1	1	1	1	1	1	1	1	1	1	1	1	1	1	1	1
RelA (lmo1523)	2	2217		1	1	1	1	1	1	1	1	1	1	1	1	1	1	1	1	1	1	1	1	1	1	1	1	1	1	1	1	1	1	1	1	1	1	1	1	1	1	1	1	1	1	1	1	1	1
Ctc (lmo0211)	2	624		1	1	1	1	1	1	1	1	1	1	1	1	1	1	1	1	1	1	1	1	1	1	1	1	1	1	1	1	1	1	1	1	1	1	1	1	1	1	1	1	1	1	1	1	1	1
lisR (lmo1377)	6	681		1	1	1	1	1	1	1	1	1	1	1	1	1	1	1	1	1	1	1	1	1	1	1	1	1	1	1	1	1	1	1	1	1	1	1	1	1	1	1	1	1	1	1	1	1	1
lisK (lmo1378)	8	1452		1	1	1	1	1	1	1	1	1	1	1	1	1	1	1	1	1	1	1	1	1	1	1	1	1	1	1	1	1	1	1	1	1	1	1	1	1	1	1	1	1	1	1	1	1	1
cwhA (lmo0582; iap)	6	1428		1	1	1	1	1	1	1	1	1	1	1	1	1	1	1	1	1	1	1	1	1	1	1	1	1	1	1	1	1	1	1	1	1	1	1	1	1	1	1	1	1	1	1	1	1	1
MrpA lmo2378	2	2409		1	1	1	1	1	1	1	1	1	1	1	1	1	1	1	1	1	1	1	1	1	1	1	1	1	1	1	1	1	1	1	1	1	1	1	1	1	1	1	1	1	1	1	1	1	1
MrpB lmo2379	2	468		1	1	1	1	1	1	1	1	1	1	1	1	1	1	1	1	1	1	1	1	1	1	1	1	1	1	1	1	1	1	1	1	1	1	1	1	1	1	1	1	1	1	1	1	1	1
MrpC lmo2380	2	348		1	1	1	1	1	1	1	1	1	1	1	1	1	1	1	1	1	1	1	1	1	1	1	1	1	1	1	1	1	1	1	1	1	1	1	1	1	1	1	1	1	1	1	1	1	1
MrpD lmo2381	21	1485		1	1	1	1	1	1	1	1	1	1	1	1	1	1	1	1	1	1	1	1	1	1	1	1	1	1	1	1	1	1	1	1	1	1	1	1	1	1	1	1	1	1	1	1	1	1
MrpE lmo2382	2	480		1	1	1	1	1	1	1	1	1	1	1	1	1	1	1	1	1	1	1	1	1	1	1	1	1	1	1	1	1	1	1	1	1	1	1	1	1	1	1	1	1	1	1	1	1	1
MrpF lmo2383	2	288		1	1	1	1	1	1	1	1	1	1	1	1	1	1	1	1	1	1	1	1	1	1	1	1	1	1	1	1	1	1	1	1	1	1	1	1	1	1	1	1	1	1	1	1	1	1
MrpG lmo2384	2	594		1	1	1	1	1	1	1	1	1	1	1	1	1	1	1	1	1	1	1	1	1	1	1	1	1	1	1	1	1	1	1	1	1	1	1	1	1	1	1	1	1	1	1	1	1	1
lmo0895 (sigB)	2	780		1	1	1	0	1	1	1	1	1	1	1	1	1	1	1	1	0	1	1	1	1	1	1	1	1	1	1	1	1	1	1	1	1	1	1	1	1	1	1	1	1	1	1	0	1	1
SSI1_lmo0444 (lmo0444)				0	0	0	0	0	0	0	0	0	0	0	0	0	0	0	0	0	0	0	0	0	0	0	0	0	1	1	1	1	1	1	1	1	1	1	1	1	1	1	1	1	0	1	0	1	0
SSI1_lmo0445 (lmo0445)				0	0	0	0	0	0	0	0	0	0	0	0	0	0	0	0	0	0	0	0	0	0	0	0	0	1	1	1	1	1	1	1	1	1	1	1	1	1	1	1	1	0	1	0	1	0
SSI1_lmo0446 (lmo0446)				0	0	0	0	0	0	0	0	0	0	0	0	0	0	0	0	0	0	0	0	0	0	0	0	0	1	1	1	1	1	1	1	1	1	1	1	1	1	1	1	1	0	1	0	1	0
SSI1_lmo0447 (lmo0447)				0	0	0	0	0	0	0	0	0	0	0	0	0	0	0	0	0	0	0	0	0	0	0	0	0	1	1	1	1	1	1	1	1	1	1	1	1	1	1	1	1	0	1	0	1	0
SSI1_lmo0448 (lmo0448)				0	0	0	0	0	0	0	0	0	0	0	0	0	0	0	0	0	0	0	0	0	0	0	0	0	1	1	1	1	1	1	1	1	1	1	1	1	1	1	1	1	0	1	0	1	0
Tn6188_qac (ermC)				0	0	0	0	0	0	0	0	0	0	0	1	0	0	0	0	0	0	0	0	0	0	0	0	0	0	0	0	0	0	0	0	0	0	0	0	0	0	0	0	0	0	0	0	1	1
Total genes/ strain				40	40	40	39	40	40	40	39	40	40	40	41	40	40	40	40	39	40	40	40	40	40	40	39	40	45	45	44	45	45	45	45	45	45	45	45	45	45	44	45	45	40	45	39	45	41
[truncated: 12 more columns]

## Sheet: Sheet1
Stress response system	Encoding gene	Function/ Annotation	Genetic background based SNPs/Indels
BetL	lmo2092	Glycine betaine transporter	yes
Gbu	lmo1014 - lmo1016	Glycine betaine transporter	yes
OpuC	lmo1425 - lmo1428	Carnitine transporter	yes
KdpED	lmo2678 -lmo2679	Kdp ATPase, two component system for K+ uptake	yes
ProBA	lmo1259 - lmo1260	Proline biosynthesis	yes
OppA	lmo2196	Oligopeptide transporter	yes
DtpT	lmo0555	Oligopeptide transporter	yes
TreA	lmo1254	Phosphotrehalase	yes
Lmo0501	lmo0501	Transcriptional regulator	yes
Lmo1078	lmo1078	UDP-glucose phosphorylase	yes
Lmo2085	lmo2085	LPXTG peptidoglycan bound protein	yes
HtrA	lmo0292	General stress response serine protease	yes
ClpC	lmo0232	General stress response protein ATPase	yes
ClpP	lmo2468	General stress response protease	yes
CspA	lmo1364	Cold shock proteins	conserved
CspB	lmo2016	Cold shock proteins	none
CspD	lmo1879	Cold shock proteins	conserved
RelA	lmo1523	(p)ppGpp synthetase	yes
Ctc	lmo0211	General stress protein, L25 family of ribosomal protein	none
LisRK	lmo1377 - lmo1378	Two component regulatory system	yes LisK only
Iap	lmo0582	Invasion associated protein	yes
MrpABCDEFG	lmo2378 - lmo2384	Na+/H+ antiporter	yes but MprB, MprF conserved
σB	lmo0895	Alternative sigma factor σB	yes
Virulence factor	Encoding gene	Function/ Annotation	Genetic background based SNPs/Indels
PrfA	lmo0200	Virulence gene expression regulator	none
PlcA	lmo0201	Phosphadidylinositol phosphodiesterase (PI-PLC)	yes
LLO	lmo0202	listeriolysin O	yes
Mpl	lmo0203	Zinc-metalloprotease	yes
ActA	lmo0204	Actin-based motility and cell-to-cell spread	yes
PlcB	lmo0205	Phosphatidylcholine phospholipase C (PC-PLC)	yes
InlA	lmo0433	Cell invasion	yes
InlB	lmo0434	Cell invasion	yes
Iap	lmo0582	Invasion associated protein	yes
DltABCD	lmo0971 - lmo0974	Incorporation of d-alanine in wall teichoic acids	yes
OatA	lmo1291	Peptidoglycan O -acetyltransferase	yes
PdgA	lmo0415	Deacetylates- cell wall modification	yes
MdrM	lmo1617	Multidrug resistance transporter	yes
OppA	lmo2196	Oligopeptide transporter	yes
Iap	lmo0582	Invasion associated protein	yes
Ctc	lmo0211	General stress protein, L25 family of ribosomal protein	none
OppA, Lis R and LisK are also important for virulence.
